# Supplementary material for: Split-Dose Cisplatin Use, Eligibility Criteria, and Drivers for Treatment Choice in Patients with Locally Advanced or Metastatic Urothelial Carcinoma: Results of a Large International Physician Survey
Source: Cancers (Basel). 2025 Feb 3;17(3):509. doi: 10.3390/cancers17030509 (PMC11816825; doi:10.3390/cancers17030509)
Supplement: Supplementary file 1 [file cancers-17-00509-s001.zip]

Archive with 1 entries (1 files):
- cancers-3352714-supplementary.pdf
